# Supplementary material for: Carotid endarterectomy with patch angioplasty versus primary closure in patients with symptomatic and significant stenosis: a systematic review with meta-analyses and trial sequential analysis of randomized clinical trials
Source: Syst Rev. 2021 May 6;10:139. doi: 10.1186/s13643-021-01692-8 (PMC8103619; doi:10.1186/s13643-021-01692-8)
Supplement: Supplementary file 2 — Additional file 2. GRADE summary of findings table. [file 13643_2021_1692_MOESM2_ESM.zip]

Archive with 2 entries (2 files):
- GRADE SoF table (best case scenario patch) 22032021R2.docx
- GRADE SoF table (worst case scenario patch) 22032021R2.docx
